# Supplementary material for: Granzyme B PET Imaging in Response to In Situ Vaccine Therapy Combined with αPD1 in a Murine Colon Cancer Model
Source: Pharmaceutics. 2022 Jan 8;14(1):150. doi: 10.3390/pharmaceutics14010150 (PMC8779135; doi:10.3390/pharmaceutics14010150)
Supplement: Supplementary file 1 [file pharmaceutics-14-00150-s001.zip]

Archive with 1 entries (1 files):
- pharmaceutics-1483623-supplementary.pdf
